# Supplementary material for: Sword Bean (Canavalia gladiata) Pod Exerts Anti-Allergic and Anti-Inflammatory Effects through Modulation of Th1/Th2 Cell Differentiation
Source: Nutrients. 2022 Jul 12;14(14):2853. doi: 10.3390/nu14142853 (PMC9322724; doi:10.3390/nu14142853)
Supplement: Supplementary file 1 [file nutrients-14-02853-s001.zip]

Archive with 1 entries (1 files):
- nutrients-1784989-supplementary.pdf
